# Supplementary material for: SlicerArduino: A Bridge between Medical Imaging Platform and Microcontroller
Source: Bioengineering (Basel). 2020 Sep 11;7(3):109. doi: 10.3390/bioengineering7030109 (PMC7552646; doi:10.3390/bioengineering7030109)
Supplement: Supplementary file 1 [file bioengineering-07-00109-s001.zip]

Archive with 1 entries (1 files):
- bioengineering-909537-supplementary.mp4
